# Supplementary material for: MicroRNA-Enriched Exosomes from Different Sources of Mesenchymal Stem Cells Can Differentially Modulate Functions of Immune Cells and Neurogenesis
Source: Biomedicines. 2021 Dec 30;10(1):69. doi: 10.3390/biomedicines10010069 (PMC8772751; doi:10.3390/biomedicines10010069)
Supplement: Supplementary file 1 [file biomedicines-10-00069-s001.zip]

Archive with 1 entries (1 files):
- biomedicines-1459112-supplementary.pdf
